# Supplementary material for: SQSTM1 Mutations and Glaucoma
Source: PLoS One. 2016 Jun 8;11(6):e0156001. doi: 10.1371/journal.pone.0156001 (PMC4898711; doi:10.1371/journal.pone.0156001)
Supplement: S1 Table — Column 1 (Variants detected in the SQSTM1 gene by the exome study) lists detected variants annotated relative to the hg19 reference genome. Column 2 (Variant location relative to SQSTM1 coding sequence) lists variants annotated relative to the transcript in HGVS standard nomenclature (http://varnomen.hgvs.org). (XLSX) [file pone.0156001.s001.xlsx]

## Sheet: Sheet1
Variants detected in the SQSTM1 gene by the exome study	Variant location relative to SQSTM1 coding sequence	heterozygous	homozygous
chr5:179233966:G>A	NM_001142298:c.-157+375G>A	1	1
chr5:179234021:G>A	NM_001142299:c.-259G>A		1
chr5:179234025:C>G	NM_001142299:c.-255C>G		1
chr5:179234087:C>G	NM_001142299:c.-193C>G		1
chr5:179234122:A>T	NM_001142299:c.-158A>T	11	32
chr5:179234123:G>C	NM_001142299:c.-157G>C	1	6
chr5:179234141:G>A	NM_001142299:c.-157+18G>A	1
chr5:179234147:G>A	NM_001142299:c.-157+24G>A	1	1
chr5:179234160:G>T	NM_001142299:c.-157+37G>T		1
chr5:179234163:G>A	NM_001142299:c.-157+40G>A		1
chr5:179234164:C>G	NM_001142299:c.-157+41C>G	1	1
chr5:179234169:G>T	NM_001142299:c.-157+46G>T		2
chr5:179234176:G>T	NM_001142299:c.-157+53G>T		1
chr5:179234186:G>C	NM_001142299:c.-157+63G>C		1
chr5:179234198:C>G	NM_001142299:c.-157+75C>G	6	10
chr5:179234207:C>A	NM_001142299:c.-157+84C>A		1
chr5:179234273:C>A	NM_001142299:c.-157+150C>A		1
chr5:179238437:T>A	NM_001142299:c.-156-137T>A		1
chr5:179238453:T>C	NM_001142299:c.-156-121T>C		1
chr5:179238456:G>T	NM_001142299:c.-156-118G>T		1
chr5:179238507:C>T	NM_001142299:c.-156-67C>T		1
chr5:179238541:C>A	NM_001142299:c.-156-33C>A		1
chr5:179238554:A>G	NM_001142299:c.-156-20A>G		1
chr5:179238575:G>T	NM_001142299:c.-155G>T		1
chr5:179238627:G>A	NM_001142299:c.-103G>A		1
chr5:179238643:C>G	NM_001142299:c.-87C>G		1
chr5:179238652:G>T	NM_001142299:c.-78G>T		1
chr5:179238723:C>A	NM_001142299:c.-48+41C>A		1
chr5:179238794:G>A	NM_001142299:c.-48+112G>A	6	223
chr5:179247718:G>-	NM_001142299:c.-47-2240delG	1
chr5:179247729:G>C	NM_001142299:c.-47-2229G>C	1
chr5:179247747:G>A	NM_001142299:c.-47-2211G>A	7	3
chr5:179247762:G>A	NM_001142299:c.-47-2196G>A	2
chr5:179247766:T>C	NM_001142299:c.-47-2192T>C	3
chr5:179247786:G>C	NM_001142299:c.-47-2172G>C	1
chr5:179247798:G>C	NM_001142299:c.-47-2160G>C	4
chr5:179247802:C>A	NM_001142299:c.-47-2156C>A	1
chr5:179247811:C>A	NM_001142299:c.-47-2147C>A	1
chr5:179247825:G>A	NM_001142299:c.-47-2133G>A	1
chr5:179247862:C>G	NM_003900:c.-75C>G	1
chr5:179247902:G>C	NM_003900:c.-35G>C	10
chr5:179247912:G>A	NM_003900:c.-25G>A	9
chr5:179247919:G>A	NM_003900:c.-18G>A	1
chr5:179247932:T>G	NM_003900:c.-5T>G	1
chr5:179248034:C>T	NM_003900:c.98C>T	2
chr5:179248053:->G	NM_003900:c.117_118insG	1
chr5:179248119:C>T	NM_003900:c.183C>T	5
chr5:179248257:G>A	NM_003900:c.205+116G>A	49	22
chr5:179248260:G>A	NM_003900:c.205+119G>A	6	1
chr5:179248271:G>T	NM_003900:c.205+130G>T		1
chr5:179248302:C>A	NM_003900:c.205+161C>A		1
chr5:179248387:C>T	NM_003900:c.205+246C>T	1
chr5:179248421:G>C	NM_003900:c.205+280G>C	1
chr5:179248502:T>C	NM_003900:c.205+361T>C	1
chr5:179248583:G>A	NM_003900:c.205+442G>A	1
chr5:179248629:G>A	NM_003900:c.205+488G>A	6
chr5:179248642:A>G	NM_003900:c.205+501A>G	1
chr5:179248652:G>T	NM_003900:c.205+511G>T	1
chr5:179248662:C>T	NM_003900:c.205+521C>T	1
chr5:179248677:C>T	NM_003900:c.205+536C>T	1
chr5:179248774:A>C	NM_003900:c.205+633A>C	96	271
chr5:179249644:G>T	NM_003900:c.206-314G>T		1
chr5:179249763:G>A	NM_003900:c.206-195G>A	5
chr5:179249763:G>T	NM_003900:c.206-195G>T	1
chr5:179249764:G>T	NM_003900:c.206-194G>T	1
chr5:179249827:T>C	NM_003900:c.206-131T>C	10	1
chr5:179249903:T>A	NM_003900:c.206-55T>A	1
chr5:179249992:C>T	NM_003900:c.240C>T	1
chr5:179250093:C>T	NM_003900:c.301+40C>T	7
chr5:179250130:C>T	NM_003900:c.301+77C>T	106	3
chr5:179250204:G>A	NM_003900:c.301+151G>A	38	6
chr5:179250214:C>T	NM_003900:c.301+161C>T	71	28
chr5:179250680:C>A	NM_003900:c.302-178C>A		1
chr5:179250762:C>T	NM_003900:c.302-96C>T	8	3
chr5:179250800:C>T	NM_003900:c.302-58C>T	7	1
chr5:179250906:C>T	NM_003900:c.350C>T	4
chr5:179250908:C>T	NM_003900:c.352C>T	1
chr5:179250930:A>G	NM_003900:c.374A>G	1
chr5:179251013:G>A	NM_003900:c.457G>A	2
chr5:179251039:G>A	NM_003900:c.483G>A	1
chr5:179251145:C>T	NM_003900:c.532-37C>T	2
chr5:179251159:C>T	NM_003900:c.532-23C>T	9	1
chr5:179251197:C>T	NM_003900:c.547C>T	1
chr5:179251232:G>A	NM_003900:c.582G>A	1
chr5:179251353:T>C	NM_003900:c.673+30T>C	1
chr5:179251450:A>G	NM_003900:c.673+127A>G	2
chr5:179251455:C>G	NM_003900:c.673+132C>G	34
chr5:179251475:T>G	NM_003900:c.673+152T>G	519	264
chr5:179251480:T>A	NM_003900:c.673+157T>A	9	1
chr5:179251490:C>G	NM_003900:c.673+167C>G	9	1
chr5:179251978:G>A	NM_003900:c.674-168G>A	1
chr5:179251979:G>T	NM_003900:c.674-167G>T	1
chr5:179251984:G>C	NM_003900:c.674-162G>C	3
chr5:179252052:G>A	NM_003900:c.674-94G>A	54	3
chr5:179252075:A>G	NM_003900:c.674-71A>G	9	1
chr5:179252184:A>G	NM_003900:c.712A>G	7
chr5:179252265:C>A	NM_003900:c.754+39C>A	44	1
chr5:179259801:C>T	NM_003900:c.755-231C>T		1
chr5:179259815:G>A	NM_003900:c.755-217G>A		1
chr5:179259819:G>C	NM_003900:c.755-213G>C	1	2
chr5:179259835:T>C	NM_003900:c.755-197T>C	6	11
chr5:179259842:G>C	NM_003900:c.755-190G>C	54	342
chr5:179259882:C>T	NM_003900:c.755-150C>T	24	4
chr5:179259928:C>T	NM_003900:c.755-104C>T	21
chr5:179259940:C>T	NM_003900:c.755-92C>T	1
chr5:179259941:G>-	NM_003900:c.755-91delG	1
chr5:179259957:C>T	NM_003900:c.755-75C>T	1
chr5:179260009:G>A	NM_003900:c.755-23G>A	469	130
chr5:179260025:C>T	NM_003900:c.755-7C>T	1
chr5:179260048:C>T	NM_003900:c.771C>T	1
chr5:179260060:C>T	NM_003900:c.783C>T	1
chr5:179260077:G>A	NM_003900:c.800G>A	2
chr5:179260099:G>C	NM_003900:c.822G>C	46	1
chr5:179260101:G>A	NM_003900:c.824G>A	1
chr5:179260153:C>T	NM_003900:c.876C>T	516	333
chr5:179260183:C>T	NM_003900:c.906C>T	4
chr5:179260200:C>T	NM_003900:c.923C>T	1
chr5:179260201:G>A	NM_003900:c.924G>A	2
chr5:179260213:G>A	NM_003900:c.936G>A	525	308
chr5:179260231:C>T	NM_003900:c.954C>T	55	2
chr5:179260238:C>T	NM_003900:c.961C>T	6
chr5:179260281:G>A	NM_003900:c.969+35G>A	2	1
chr5:179260331:C>G	NM_003900:c.969+85C>G	62	22
chr5:179260385:G>A	NM_003900:c.969+139G>A	1
chr5:179260430:T>C	NM_003900:c.970-157T>C	1
chr5:179260457:C>T	NM_003900:c.970-130C>T	1
chr5:179260478:C>G	NM_003900:c.970-109C>G	223	19
chr5:179260483:C>T	NM_003900:c.970-104C>T	6
chr5:179260484:G>A	NM_003900:c.970-103G>A	12
chr5:179260494:G>A	NM_003900:c.970-93G>A	549	319
chr5:179260509:C>T	NM_003900:c.970-78C>T	31	5
chr5:179260528:T>C	NM_003900:c.970-59T>C	226	19
chr5:179260549:G>C	NM_003900:c.970-38G>C	1
chr5:179260551:G>A	NM_003900:c.970-36G>A	1
chr5:179260601:G>A	NM_003900:c.984G>A	10
chr5:179260661:G>A	NM_003900:c.1044G>A	17	1
chr5:179260664:T>C	NM_003900:c.1047T>C	1
chr5:179260866:AGA>-	NM_003900:c.1165+84_1165+86delAGA	20	5
chr5:179260895:C>A	NM_003900:c.1165+113C>A	24	8
chr5:179260959:G>A	NM_003900:c.1165+177G>A	6	1
chr5:179263189:T>A	NM_003900:c.1166-247T>A		1
chr5:179263205:C>A	NM_003900:c.1166-231C>A		1
chr5:179263249:T>G	NM_003900:c.1166-187T>G		1
chr5:179263445:C>T	NM_003900:c.1175C>T	2
chr5:179263446:G>A	NM_003900:c.1176G>A	1
chr5:179263515:G>A	NM_003900:c.1245G>A	3
chr5:179263607:CCTCTTCTGCGTGCC>-	NM_003900:c.*14_*28delCCTCTTCTGCGTGCC	1
chr5:179263659:A>C	NM_003900:c.*66A>C	1
chr5:179263676:G>A	NM_003900:c.*83G>A	19
chr5:179263710:G>A	NM_003900:c.*117G>A	2
chr5:179263753:T>C	NM_003900:c.*160T>C	1
chr5:179263768:->TG	NM_003900:c.*175_*176insTG	92
chr5:179263768:T>G	NM_003900:c.*175T>G	1
chr5:179263768:->TGTG	NM_003900:c.*175_*176insTGTG	1
chr5:179263777:G>C	NM_003900:c.*184G>C	1
chr5:179263782:C>T	NM_003900:c.*189C>T	1
chr5:179263808:C>T	NM_003900:c.*215C>T		1
chr5:179263836:C>G	NM_003900:c.*243C>G	2
chr5:179263872:C>G	NM_003900:c.*279C>G	4
chr5:179263874:G>A	NM_003900:c.*281G>A		1
chr5:179263989:G>T	NM_003900:c.*396G>T	1
chr5:179264132:T>G	NM_003900:c.*539T>G	74	5
chr5:179264211:A>C	NM_003900:c.*618A>C	1
